# Supplementary material for: Estimating Mean Viral Load Trajectory From Intermittent Longitudinal Data and Unknown Time Origins
Source: Stat Med. 2025 Feb 25;44(5):e70033. doi: 10.1002/sim.70033 (PMC11851093; doi:10.1002/sim.70033)
Supplement: Supplementary file 1 — Matlab code, Supporting Information [file SIM-44-0-s001.zip]

Archive with 10 entries (10 files):
- appendices.pdf
- emfit.m
- emfitgamma.m
- emfitunimodal.m
- gamma_approximation.m
- generatesamples.m
- initializeparams.m
- Readme.txt
- syntheticexperiment.m
- synthparameters.mat
