# Supplementary material for: Estimating Mean Viral Load Trajectory From Intermittent Longitudinal Data and Unknown Time Origins
Source: Stat Med. 2025 Feb 25;44(5):e70033. doi: 10.1002/sim.70033 (PMC11851093; doi:10.1002/sim.70033)
Supplement: Supplementary file 1 — Matlab code, Supporting Information [file SIM-44-0-s001.zip › initializeparams.m]

        theta0=rand(1,max_);
        theta0(max_:2*max_)=theta0(end);
                        
        inits=2*rand(2,1);
        s=max(inits); rho=min(inits);
        sigma0=toeplitz([s rho.^(1:1:2*max_-1)]);
                            
        q0=rand(1,max_);
        q0=q0/sum(q0);
